# Supplementary material for: Novel CDK12/13 Inhibitors AU-15506 and AU-16770 Are Potent Anti-Cancer Agents in EGFR Mutant Lung Adenocarcinoma with and without Osimertinib Resistance
Source: Cancers (Basel). 2023 Apr 12;15(8):2263. doi: 10.3390/cancers15082263 (PMC10137182; doi:10.3390/cancers15082263)
Supplement: Supplementary file 1 [file cancers-15-02263-s001.zip]

Archive with 1 entries (1 files):
- cancers-2339073-supplementary.pdf
